# Supplementary material for: Analysis of Potential Genes, Acute Phase Proteins and Hormonal Profiles Associated with Methicillin-Resistant Staphylococcus aureus (MRSA) Isolation from Pneumonic Sheep
Source: Vet Sci. 2025 Jun 13;12(6):584. doi: 10.3390/vetsci12060584 (PMC12197726; doi:10.3390/vetsci12060584)
Supplement: Supplementary file 1 [file vetsci-12-00584-s001.zip]

Archive with 1 entries (1 files):
- vetsci-3681271-supplementary.pdf
